# Supplementary material for: Neuronal Intrinsic Physiology Changes During Development of a Learned Behavior
Source: eNeuro. 2017 Oct 20;4(5):ENEURO.0297-17.2017. doi: 10.1523/ENEURO.0297-17.2017 (PMC5649544; doi:10.1523/ENEURO.0297-17.2017)
Supplement: Extended Data 1 [file enu005172424so3.zip]

Archive with 24 entries (21 files):
- eneuro/
- eneuro/.DS_Store
- __MACOSX/
- __MACOSX/eneuro/
- __MACOSX/eneuro/._.DS_Store
- eneuro/ADULT_HVCRAmodel.m
- __MACOSX/eneuro/._ADULT_HVCRAmodel.m
- eneuro/ADULT_HVCXmodel.m
- __MACOSX/eneuro/._ADULT_HVCXmodel.m
- eneuro/AdultHVCnetwork.ode
- __MACOSX/eneuro/._AdultHVCnetwork.ode
- eneuro/hvcmodel_ode.m
- __MACOSX/eneuro/._hvcmodel_ode.m
- eneuro/JUVENILE_HVCnetwork.ode
- __MACOSX/eneuro/._JUVENILE_HVCnetwork.ode
- eneuro/PLASTIC_HVCRAmodel.m
- __MACOSX/eneuro/._PLASTIC_HVCRAmodel.m
- eneuro/PLASTIC_HVCXmodel.m
- __MACOSX/eneuro/._PLASTIC_HVCXmodel.m
- eneuro/SUBSONG_HVCRAmodel.m
- __MACOSX/eneuro/._SUBSONG_HVCRAmodel.m
- eneuro/SUBSONG_HVCXmodel.m
- __MACOSX/eneuro/._SUBSONG_HVCXmodel.m
- __MACOSX/._eneuro
