# Supplementary material for: Neuronal Intrinsic Physiology Changes During Development of a Learned Behavior
Source: eNeuro. 2017 Oct 20;4(5):ENEURO.0297-17.2017. doi: 10.1523/ENEURO.0297-17.2017 (PMC5649544; doi:10.1523/ENEURO.0297-17.2017)
Supplement: Extended Data 1 [file enu005172424so3.zip › eneuro/AdultHVCnetwork.ode]

# Transient duration
num tran=500

# Parameters for onset and offset of the applied current pulse
par ton=100, toff=1000,  deltat2=600, deltat1=300,  ip1=100, ip1hyp=0,ip2=0, ip3=0,baseline=100 
delta=deltat1+deltat2

time      = t
pulse(t)  = time-ton 
modulo(t) = pulse(t)-delta*flr(pulse(t)/delta)
#iApp=if((modulo(t))>deltat1 | t>toff | t<ton)then(0)else(ip1)
iApp=if(t>toff | t<ton)then(baseline)else(if((modulo(t))>deltat1 | t>toff | t<ton)then(ip1hyp)else(ip1))

iAppaux2 = if((modulo(t))>deltat1 | t>toff | t<ton)then(0)else(ip2)
iAppaux3 = if((modulo(t))>deltat1 | t>toff | t<ton)then(0)else(ip3)

# Nernest potentials in mV
num VK=-90
num VNa=50
num VH=-43

# Time constants in mS
num tauhpbar=1000
num taue=20
num taur0=200
num taur1=87.5

# Function constants in mV
num thetae=-60
num thetamp=-40
num thetahp=-48
num thetaa=-20
num thetas=-13
num thetab=0.4
num thetarT=-67
num thetarrT=68
num thetarf=-87.7
num thetars=-87.7

num sigmamp=-6
num sigmahp=6
num sigmaa=-10
num sigmae=5
num sigmas=-8.6
num sigmab=-0.1
num sigmarT=2
num sigmarrT=2.2
num sigmarf=6.4

# Others constants
num Ca_ex=2.5
num RTF=26.7
num ks=0.4
num f=0.01
num eps=0.0015
num kCa=0.3
num bCa=0.05
num prf=100

#------------------------------------- Interneuron (1) ----------------------------------------------
#Parameters that change during development

par VL1=-57
par gL1=4.2
par gNap1=1
par gCaL1=1
par gNa1=400
par gK1=220
par gA1=1
par gM1=7
par gCaT1=2
par gSK1=2.2
par gH1=8
par kr1=0.01
par C1=60
par wtauh1 =1.2
par sigmam1=-3
par thetam1=-40
par taunbar1=7
par tauz1=75
par thetaz1=-39
par sigmaz1=5 
par sigmars1=2.8
par thetan1=-30  
par sigman1=-4

par thetaaT1=-59
par sigmaaT1=-6
par thetars1=-84
par wRf1=1
par wRs1=1

#------------------------------------- HVCX (2) ----------------------------------------------
#Parameters that change during development

par VL2=-63
par gL2=5
par gCaL2=1
par gNap2=1
par gNa2=2300
par gK2=120
par gA2=5
par gM2=15.4
par gCaT2=3.8
par gSK2=2.1
par gH2=2.25
par kr2=0.17
par C2=260
par wtauh2 =1.2
par sigmam2=-4
par thetam2=-38
par taunbar2=10
par tauz2=75
par thetaz2=-39
par sigmaz2=5
par sigmars2=6.4
par thetan2=-30
par sigman2=-6
par thetaaT2=-59
par sigmaaT2=-6

par wRf2=1
par wRs2=1

#------------------------------------- HVCRA (3) ----------------------------------------------
#Parameters that change during development

par VL3=-77
par gL3=7
par gCaL3=1
par gNap3=1
par gNa3=300
par gK3=500
par gA3=5
par gM3=32
par gCaT3=1
par gSK3=32
par gH3=1.6
par kr3=0.95
par C3=58
par wtauh3 =1.2
par sigmam3=-10
par thetam3=-35
par taunbar3=15

par tauz3=75
par thetaz3=-45
par sigmaz3=5
par sigmars3=6.4
par thetan3=-30
par sigman3=-7

par wRf3=1
par wRs3=1

#Functions

#------------------------------------- Interneuron (1) ----------------------------------------------

# Leak Current
iL1   = gL1*(V1-VL1)

# Potassium Current (K+)
ninf1 = 1/(1+ exp((V1-thetan1)/sigman1))
taun1 = (taunbar1/cosh((V1-thetan1)/(2*sigman1))) 
iK1   = gK1*(n1^4)*(V1-VK) 

# Sodium Current (Na+)
minf1   = 1/(1+ exp((V1-thetam1)/sigmam1))
alphah1 = 0.128*exp(-(V1+50)/18)
betah1  = 4/(1+exp(-(V1+27)/5))
hinf1   = alphah1/(alphah1+betah1) 
tauh1   = 1/(alphah1+betah1)
iNa1    = gNa1*(minf1^3)*h1*(V1-VNa) 

# Persistent Na+ Current (Nap)
mpinf1 = 1/(1+exp((V1-thetamp)/sigmamp))
hpinf1 = 1/(1+exp((V1-thetahp)/sigmahp))
tauhp1 = (tauhpbar/cosh((V1-thetahp)/(2*sigmahp)))
iNap1  = gNap1*mpinf1*hp1*(V1-VNa) 

# A-type K+ Current (A)
ainf1 = 1/(1+ exp((V1-thetaa)/sigmaa))
einf1 = 1/(1+ exp((V1-thetae)/sigmae))
iA1   = gA1*ainf1*e1*(V1-VK) 

# M-type K+ Current (M)
zinf1 = 1/(1+ exp(-(V1-thetaz1)/sigmaz1))
iM1   = gM1*z1*(V1-VK) 

# High-threshold L-type Ca 2+ Current (Ca-L)
sinf1 = 1/(1+ exp((V1-thetas)/sigmas))
iCaL1 = gCaL1*(sinf1^2)*V1*(Ca_ex/(1-exp((2*V1)/RTF)))

# Low-threshold T-type Ca 2+ current (Ca-T)
aTinf1 = 1/(1+ exp((V1-thetaaT1)/sigmaaT1))
bTinf1 = 1/(1+exp((rT1-thetab)/sigmab))-1/(1+exp(-thetab/sigmab))
rTinf1 = 1/(1+exp((V1-thetarT)/sigmarT))
taurT1 = (taur0+taur1/(1+exp((V1-thetarrT)/sigmarrT)))
iCaT1  = gCaT1*(aTinf1^3)*(bTinf1^3)*V1*(Ca_ex/(1-exp((2*V1)/RTF))) 

# Ca 2+ -dependent K+ current (SK)
kinf1 = (Cai1^2)/(Cai1^2+(ks^2))
iSK1  = gSK1*kinf1*(V1-VK)

# Hyperpolarization-activated inward Current (h)
rfinf1 = 1/(1 + exp((V1-thetarf)/sigmarf))
rsinf1 = 1/(1 + exp((V1-thetars1)/sigmars1))
taurf1 = (prf/(-7.4*(V1+70)/(exp(-(V1+70)/0.8)-1)+65*exp(-(V1+56)/23)))
taurs1 = exp((V1+289.71)/33.3)
iH1    = gH1*(kr1*rf1+(1-kr1)*rs1)*(V1-VH)

#------------------------------------- HVCx (2) ----------------------------------------------

#Leak Current
iL2   = gL2*(V2-VL2)

#Potassium Current (K+)
ninf2 = 1/(1+ exp((V2-thetan2)/sigman2))
taun2 = (taunbar2/cosh((V2-thetan2)/(2*sigman2))) 
iK2   = gK2*(n2^4)*(V2-VK) 

#Sodium Current (Na+)
minf2   = 1/(1+ exp((V2-thetam2)/sigmam2))
alphah2 = 0.128*exp(-(V2+50)/18)
betah2  = 4/(1+exp(-(V2+27)/5))
hinf2   = alphah2/(alphah2+betah2) 
tauh2   = 1/(alphah2+betah2)
iNa2    = gNa2*(minf2^3)*h2*(V2-VNa) 

# Persistent Na+ Current (Nap)
mpinf2 = 1/(1+exp((V2-thetamp)/sigmamp))
hpinf2 = 1/(1+exp((V2-thetahp)/sigmahp))
tauhp2 = (tauhpbar/cosh((V2-thetahp)/(2*sigmahp)))
iNap2 = gNap2*mpinf2*hp2*(V2-VNa) 

# A-type K+ Current (A)
ainf2 = 1/(1+ exp((V2-thetaa)/sigmaa))
einf2 = 1/(1+ exp((V2-thetae)/sigmae))
iA2   = gA2*ainf2*e2*(V2-VK) 

# M-type K+ Current (M)
zinf2 = 1/(1+ exp(-(V2-thetaz2)/sigmaz2))
iM2   = gM2*z2*(V2-VK) 

# High-threshold L-type Ca 2+ Current (Ca-L)
sinf2 = 1/(1+ exp((V2-thetas)/sigmas))
iCaL2 = gCaL2*(sinf2^2)*V2*(Ca_ex/(1-exp((2*V2)/RTF)))

# Low-threshold T-type Ca 2+ current (Ca-T)
aTinf2 = 1/(1+ exp((V2-thetaaT2)/sigmaaT2))
bTinf2 = 1/(1+exp((rT2-thetab)/sigmab))-1/(1+exp(-thetab/sigmab))
rTinf2 = 1/(1+exp((V2-thetarT)/sigmarT))
taurT2 = (taur0+taur1/(1+exp((V2-thetarrT)/sigmarrT)))
iCaT2  = gCaT2*(aTinf2^3)*(bTinf2^3)*V2*(Ca_ex/(1-exp((2*V2)/RTF))) 

# Ca 2+ -dependent K+ current (SK)
kinf2 = (Cai2^2)/(Cai2^2+(ks^2))
iSK2  = gSK2*kinf2*(V2-VK)

# Hyperpolarization-activated inward Current (h)
rfinf2 = 1/(1 + exp((V2-thetarf)/sigmarf))
rsinf2 = 1/(1 + exp((V2-thetars)/sigmars2))
 taurf2 = (prf/(-7.4*(V2+70)/(exp(-(V2+70)/0.8)-1)+65*exp(-(V2+56)/23)))
taurs2 = exp((V2+289.71)/33.3)
iH2    = gH2*(kr2*rf2+(1-kr2)*rs2)*(V2-VH)

# Inhibitory current by synapses 
par ggaba = 180
par VInh = -90
num Trmax = 0.0015
par Vp = -5
par kpsyn = 4
num alphaga = 5000
num betaga = 0.18

Trans1 = Trmax/(1+exp(-(V1-Vp)/kpsyn))
iInh = ggaba*gaba*(V2-VInh)

aux iInhaux=iInh
aux iAppaux=iApp
aux iCaT2aux=iCaT2
#------------------------------------- HVCRa (3) ----------------------------------------------

#Leak Current
iL3   = gL3*(V3-VL3)

#Potassium Current (K+)
ninf3 = 1/(1+ exp((V3-thetan3)/sigman3))
taun3 = (taunbar3/cosh((V3-thetan3)/(2*sigman3))) 
iK3   = gK3*(n3^4)*(V3-VK) 

#Sodium Current (Na+)
minf3   = 1/(1+ exp((V3-thetam3)/sigmam3))
alphah3 = 0.128*exp(-(V3+50)/18)
betah3  = 4/(1+exp(-(V3+27)/5))
hinf3   = alphah3/(alphah3+betah3) 
tauh3   = 1/(alphah3+betah3)
iNa3    = gNa3*(minf3^3)*h3*(V3-VNa) 

# Persistent Na+ Current (Nap)
mpinf3 = 1/(1+exp((V3-thetamp)/sigmamp))
hpinf3 = 1/(1+exp((V3-thetahp)/sigmahp))
tauhp3 = (tauhpbar/cosh((V3-thetahp)/(2*sigmahp)))
iNap3 = gNap3*mpinf3*hp3*(V3-VNa) 

# A-type K+ Current (A)
ainf3 = 1/(1+ exp((V3-thetaa)/sigmaa))
einf3 = 1/(1+ exp((V3-thetae)/sigmae))
iA3   = gA3*ainf3*e3*(V3-VK) 

# M-type K+ Current (M)
zinf3 = 1/(1+ exp(-(V3-thetaz3)/sigmaz3))
iM3   = gM3*z3*(V3-VK) 

# High-threshold L-type Ca 2+ Current (Ca-L)
sinf3 = 1/(1+ exp((V3-thetas)/sigmas))
iCaL3 = gCaL3*(sinf3^2)*V3*(Ca_ex/(1-exp((2*V3)/RTF)))

# Low-threshold T-type Ca 2+ current (Ca-T)
aTinf3 = 1/(1+ exp((V3-thetaaT2)/sigmaaT2))
bTinf3 = 1/(1+exp((rT3-thetab)/sigmab))-1/(1+exp(-thetab/sigmab))
rTinf3 = 1/(1+exp((V3-thetarT)/sigmarT))
taurT3 = (taur0+taur1/(1+exp((V3-thetarrT)/sigmarrT)))
iCaT3  = gCaT3*(aTinf3^3)*(bTinf3^3)*V3*(Ca_ex/(1-exp((2*V3)/RTF))) 

# Ca 2+ -dependent K+ current (SK)
kinf3 = (Cai3^2)/(Cai3^2+(ks^2))
iSK3  = gSK3*kinf3*(V3-VK)

# Hyperpolarization-activated inward Current (h)
rfinf3 = 1/(1 + exp((V3-thetarf)/sigmarf))
rsinf3 = 1/(1 + exp((V3-thetars)/sigmars3))
taurf3 = (prf/(-7.4*(V3+70)/(exp(-(V3+70)/0.8)-1)+65*exp(-(V3+56)/23)))
taurs3 = exp((V3+289.71)/33.3)
iH3    = gH3*(kr3*rf3+(1-kr3)*rs3)*(V3-VH)

# Exhibitory current by synapses 
par gampa1 = 20
par VExh = 0

num alphaam1 = 1100
num betaam1 = 0.19

Trans2 = Trmax/(1+exp(-(V2-Vp)/kpsyn))
iExh = gampa1*ampa1*(V3-VExh)

aux iExhaux=iExh
aux Trans2aux=Trans2
aux iNa1aux=iNa1

# ----------------------------------------- Differential Equations --------------------------------------------------------------
V1'   = (-iL1-iK1-iNa1-iCaL1-iCaT1-iA1-iM1-iSK1-iH1-iNap1+iApp)/C1
n1'   = (ninf1 - n1)/taun1
h1'   = (hinf1 - h1)/(tauh1*wtauh1)
e1'   = (einf1 - e1)/taue
rT1'  = (rTinf1-rT1)/taurT1
Cai1' = -f*(eps*(iCaL1+iCaT1)+ kCa*(Cai1-bCa))
rf1'  = (rfinf1-rf1)/(wRf1*taurf1)
rs1'  = (rsinf1-rs1)/(wRs1*taurs1)
z1'   = (zinf1-z1)/tauz1
hp1'  = (hpinf1-hp1)/tauhp1

V2'   = (-iL2-iK2-iNa2-iCaL2-iCaT2-iA2-iM2-iSK2-iH2-iNap2-iInh+ iAppaux2)/C2
n2'   = (ninf2 - n2)/taun2
h2'   = (hinf2 - h2)/(tauh2*wtauh2)
e2'   = (einf2 - e2)/taue
rT2'  = (rTinf2-rT2)/taurT2
Cai2' = -f*(eps*(iCaL2+iCaT2)+ kCa*(Cai2-bCa))
rf2'  = (rfinf2-rf2)/(wRf2*taurf2)
rs2'  = (rsinf2-rs2)/(wRs2*taurs2)
z2'   = (zinf2-z2)/tauz2
hp2'  = (hpinf2-hp2)/tauhp2
gaba' = alphaga*(1-gaba)*Trans1-betaga*gaba

V3'   = (-iL3-iK3-iNa3-iCaL3-iCaT3-iA3-iM3-iSK3-iH3-iNap3-iExh + iAppaux3)/C3
n3'   = (ninf3 - n3)/taun3
h3'   = (hinf3 - h3)/(tauh3*wtauh3)
e3'   = (einf3 - e3)/taue
rT3'  = (rTinf3-rT3)/taurT3
Cai3' = -f*(eps*(iCaL3+iCaT3)+ kCa*(Cai3-bCa))
rf3'  = (rfinf3-rf3)/(wRf3*taurf3)
rs3'  = (rsinf3-rs3)/(wRs3*taurs3)
z3'   = (zinf3-z3)/tauz3
hp3'  = (hpinf3-hp3)/tauhp3
ampa1' = alphaam1*(1-ampa1)*Trans2-betaam1*ampa1


# Initial data
init V1=-57.61,n1=0.00,h1=0.95,e1=0.37,rT1=0.00,Cai1=0.05,rf1=0.00,rs1=0.00,hp1=0.82, z1=0.02, V2=-64.1,n2=0.00,h2=0.99,e2=0.69,rT2=0.18,Cai2=0.05,rf2=0.02,rs2=0.02,hp2=0.93, z2=0.00, gaba= 0.0, V3=-77.1,n3=0.00,h3=0.99,e3=0.97,rT3=0.99,Cai3=0.05,rf3=0.17,rs3=0.17,hp3=0.99, z3=0.00, ampa1=0.03

@ dt=0.01, total=1000, bounds=1000000000, maxstor=2000000
@ nout = 10    

#Plotting
#aux InT=btinf
#@ nplot=3, yp=v, yp2=iHa, yp3=iLa
@ nplot=1, yp=v1 
@ xp=t, yp=v, xlo=0, xhi=1000, ylo=-120, yhi=40

done
